# Supplementary material for: Rhein alleviates hepatic steatosis in NAFLD mice by activating the AMPK/ACC/SREBP1 pathway to enhance lipid metabolism
Source: Mol Med. 2025 Jul 10;31:255. doi: 10.1186/s10020-025-01304-4 (PMC12247347; doi:10.1186/s10020-025-01304-4)
Supplement: Supplementary file 1 — Supplementary Material 1. [file 10020_2025_1304_MOESM1_ESM.xlsx]

## Sheet: Sheet1
HCN2
GABRA2
AVPR1A
GRIN3B
CTR9
SIX4
PROC
GRIN2B
GABRB3
SLC26A6
CHRFAM7A
PDE9A
ADORA2A
PDE1A
PDE1B
PDE4C
PDE4B
NT5E
TACR2
IDNK
ABCC4
HMGA2
TAC1
FURIN
SPX
ATP11C
SIRT2
TRIM28
UBE2B
ADRA2A
CETN1
NEDD4
FOXP3
LEF1
ABCC1
ABCG2
ACACA
ACACB
ACHE
ACP1
ACPP
ADORA1
ADORA3
ADRA1A
ADRA1B
ADRA1D
ADRA2C
ADRB1
ADRB2
AHR
AHSA1
AKR1B1
AKR1B10
AL1A2
AL1B1
ALDH2
ALOX5
AMPK
ATG7
BACE1
BAX
BCL2
BCL2L1
BECN1
BIRC5
CA1
CA12
CA13
CA2
CA7
CA9
CAH12
CAH13
CAMKK2
CASP3
CASP9
CCNB1
CCNB3
CCND1
CD22
CD40LG
CD81
CDC25A
CDC25B
CDK6
CDKN1A
CHEK1
CHEK2
CHRM1
CHRM2
CHRM3
CHRM4
CHRM5
CHRNA2
CHUK
CLDN4
CNR1
COL3A1
CSNK2A1
CTRB1
CXCL10
CXCL11
CXCL2
CXCL8
CYP17A1
CYP19A1
CYP1A1
CYP1A2
CYP1B1
CYP51A1
DCAF5
DIO1
DRD5
DUOX2
E2F1
E2F2
EGF
EIF6
ELK1
ERBB2
ERBB3
ESR1
ESR2
F3
F7
FABP1
FABP5
FFAR1
FLT3
FNTA
FOS
FOXO3
G6PD
GABRA1
GJA1
GRIA2
GSTM1
GSTM2
GSTP1
HAS2
HIF1A
HK2
HSD11B1
HSF1
HTR3A
IGF2
IGFBP3
IKBKB
IL1A
IL2
IRF1
JUN
KCNH2
KDR
LTA4H
LTB4R
LYZ
MAOA
MAOB
MAP2
MAPK1
MAPK10
MAPK3
MGAM
MMP1
MMP13
MMP2
MMP3
MPO
MTOR
MYC
NCF1
NCOA2
NFE2L2
NFKBIA
NOS2
NPEPPS
NQO1
NR1H3
NR1I2
NR1I3
NR3C2
ODC1
OPRD1
OPRM1
PARP1
PCOLCE
PDE10A
PDE4D
PFKFB3
PGC1A
PGR
PLA2G1B
PLAT
PLAU
POLB
POR
PPARA
PPARD
PPARG
PPBI
PREP
PRKAA1
PRKAG3
PRKCA
PRKCB
PRSS1
PSMD3
PTGER2
PTGER3
PTGES
PTGIR
PTGS1
PTGS2
PTPN1
PTPN2
PTPN6
PTPRF
RAF1
RASA1
RASSF1
RB1
RELA
RORA
RORC
RPTOR
RUNX1T1
RUNX2
RXRA
S28A3
SC5A1
SC5A2
SC5A4
SCN5A
SELE
SERPINA6
SHBG
SIGMAR1
SLC2A4
SLC6A2
SLC6A3
SLC6A4
SOD2
SPP1
STAT1
STK11
SULT1E1
SYK
SYYC
TAK1
TBXAS1
THBD
TNF
TNFSF15
TOP1
TOP2A
TP63
TSC2
ULK1
VCAM1
VEGFA
