# Supplementary material for: Rhein alleviates hepatic steatosis in NAFLD mice by activating the AMPK/ACC/SREBP1 pathway to enhance lipid metabolism
Source: Mol Med. 2025 Jul 10;31:255. doi: 10.1186/s10020-025-01304-4 (PMC12247347; doi:10.1186/s10020-025-01304-4)
Supplement: Supplementary file 2 — Supplementary Material 2. [file 10020_2025_1304_MOESM2_ESM.xlsx]

## Sheet: Sheet1
NAFLD_targets
PNPLA3
PKD2
AKR1B1
PRKAG3
ATP7B
APOE
CAMKK2
TAK1
PRKAA1
LRP5
AMPK
APP
IL6
VWF
PPARG
HADHA
MFN2
G6PC1
TP53
LYZ
CTRB1
TERT
TGFB1
PRSS1
SLC2A4
PFKFB3
PGC1A
IL10
PIK3CA
APOB
ALB
GRIA2
ESR1
RXRA
ADRB2
MAOB
FOXO3
NFE2L2
SOD2
LRRK2
F7
ACADVL
NCOA2
SCN5A
KDR
MIR34A
SLC6A3
LTA4H
CHEK1
MIR17
PNPLA2
PTGS2
CYBB
NOTCH1
GPT
PRKN
ATG7
BECN1
BCKDHB
APC
APOA1
COL1A1
LDLR
ACACB
CBS
MIR140
PTGS1
TSC2
ULK1
RPTOR
H19
MIR22
STK11
CFTR
MIR27A
MIR30A
IFNG
HBB
FAS
MIRLET7C
EGFR
CD36
FABP2
KRAS
CRP
MIR132
LEP
MTHFR
INSR
F2
IL1B
MIR200A
CTSD
AKT1
NR1H4
SREBF1
TLR4
ESR2
JAG1
MTTP
GARS1
CYBA
CTLA4
TTR
GGT1
CYP2E1
HNF1A
ABCB4
HLA-DRB1
MIR451A
ABCB11
AR
MIRLET7D
FBN1
ACADS
FABP4
BDNF-AS
NOS3
LIPC
MIR29C
BRAF
MIR200B
SMAD4
MET
MIR27B
SLC25A13
LIVAR
MIR378A
NAFLD1
HSPB1
CCL2
SOD1
MIR31
TNFRSF1A
MIR26A1
MALAT1
MIR33A
CP
SCP2
ITCH
APOC3
MIR155
VDR
MIR151A
MIR29A
CASP8
MIR107
TSC1
MIR183
ATM
MIR203A
MIR200C
LCAT
CDKN2A
OTC
MIR16-1
MIR10B
HMOX1
MPV17
PC
HRAS
MSR1
HLA-DQB1
MIRLET7E
HMGCR
ACACA
MT-TP
CYP3A4
PCSK9
IGF1
AFP
AGT
CFH
PTPN11
SERPINE1
NLRP3
RBP4
UCP2
HSD17B13
ICAM1
MIR30D
MUC1
JUP
KRT18
MEFV
CETP
ABHD5
ALPL
SOD2-OT1
MMP9
FABP3
FADS2
CAV1
LITAF
SCD
PON1
UGT1A1
MTOR
NR1H2
PPARGC1A
